# Supplementary material for: A framework for assessing clinical trial site readiness
Source: J Clin Transl Sci. 2023 May 8;7(1):e151. doi: 10.1017/cts.2023.541 (PMC10346039; doi:10.1017/cts.2023.541)
Supplement: Supplementary file 1 [file ctssup.zip]

Archive with 2 entries (2 files):
- S2059866123005411sup001.docx
- S2059866123005411sup002.docx
